# Supplementary material for: Single-Cells Isolation and Molecular Analysis: Focus on HER2-Low CTCs in Metastatic Breast Cancer
Source: Cancers (Basel). 2021 Dec 24;14(1):79. doi: 10.3390/cancers14010079 (PMC8750036; doi:10.3390/cancers14010079)
Supplement: Supplementary file 1 [file cancers-14-00079-s001.zip]

Archive with 1 entries (1 files):
- cancers-1520965-supplementary.pdf
